# Supplementary material for: Improving the diagnosis of cassava mosaic begomoviruses using Oxford Nanopore Technology sequencing
Source: Sci Rep. 2025 Nov 21;15:41432. doi: 10.1038/s41598-025-25233-8 (PMC12638911; doi:10.1038/s41598-025-25233-8)
Supplement: Supplementary file 5 — Supplementary Information 5:Harmonised list of validated recombination events (DNA-A + DNA-B).Unified list of validated recombination events across both segments. An event is considered validated when it is supported by at least three RDP4 methods (RDP, GENECONV, BootScan, MaxChi, Chimaera, SiScan and 3Seq, and PhylPro/LARD if present) with a p-value of less than 0.05 if numerical p-values are available, or by a non-‘NS’ indicator in the RDP4 export. Fields: event_id; segment (DNA-A/DNA-B); recombinant; major_parent; minor_parent; begin; end (coordinates in the masked alignment); n_sig_methods (number of supporting methods); and sig_methods (method names). Missing values are recorded as NA. This table forms the basis of the method-wise summaries and the breakpoint distribution figure. [file 41598_2025_25233_MOESM5_ESM.csv]

Event_id	Segment	Recombinant				Major_parent				Minor_parent				Begin	End	n_sig_methods	Sig_methods
		Accession No.	Virus-strain	Location	Year	Accession No.	Virus-strain	Location	Year	Accession No.	Virus-strain	Location	Year
1	DNA-A	JX473582	EACMV	Malawi	2007	JF909179	EACMV	Comoros	2003	Unknown (KJ887826)	SACMV	Madagascar	2005	1066.0	1838.0	7	"RDP	GENECONV	Bootscan	Maxchi	Chimaera	SiSscan	3Seq"
2	DNA-A	LC832863	EACMV	Guinea	2023	AJ006458	EACMV	Kenya	2005	LC721738	ACMV	Côte d’Ivoire	2017	544.0	1010.0	7	"RDP	GENECONV	Bootscan	Maxchi	Chimaera	SiSscan	3Seq"
3	DNA-A	MT821877	ACMV	Zambia	2013	GU580897	ACMV	Angola	2009	AJ006459	EACMV	Malawi	2005	794.0	1792.0	7	"RDP	GENECONV	Bootscan	Maxchi	Chimaera	SiSscan	3Seq"
4	DNA-A	AJ006459	EACMV	Malawi	2005	KJ887983	SACMV	Madagascar	2010	MT821899	EACMV	Zambia	2013	1984.0	2790.0	7	"RDP	GENECONV	Bootscan	Maxchi	Chimaera	SiSscan	3Seq"
5	DNA-A	MZ494487	EACMV	Comoros	2019	MT821899	EACMV	Zambia	2013	Unknown (JX658692)	EACMV	Malawi	2013	1886.0	2798.0	7	"RDP	GENECONV	Bootscan	Maxchi	Chimaera	SiSscan	3Seq"
6	DNA-A	KJ888032	SACMV	Madagascar	2011	KJ887934	SACMV	Madagascar	2009	MG250164	EACMV	Ghana	2013	500.0	907.0	6	"RDP	GENECONV	Maxchi	Chimaera	SiSscan	3Seq"
7	DNA-A	MT821865	ACMV	Zambia	2013	MT821862	ACMV	Zambia	2013	KJ887991	SACMV	Madagascar	2010	786.0	1534.0	7	"RDP	GENECONV	Bootscan	Maxchi	Chimaera	SiSscan	3Seq"
8	DNA-A	MT821872	ACMV	Zambia	2013	MT821862	ACMV	Zambia	2013	HG530112	EACMV	Kenya	2012	1011.0	1732.0	7	"RDP	GENECONV	Bootscan	Maxchi	Chimaera	SiSscan	3Seq"
9	DNA-A	KJ888057	SACMV	Madagascar	2011	KJ888032	SACMV	Madagascar	2011	KJ887956	ACMV	Madagascar	2008	133.0	447.0	7	"RDP	GENECONV	Bootscan	Maxchi	Chimaera	SiSscan	3Seq"
10	DNA-A	JX658692	EACMV	Malawi	2013	MG250164	EACMV	Ghana	2013	AJ575560	SACMV	Zimbabwe	2008	2790.0	454.0	7	"RDP	GENECONV	Bootscan	Maxchi	Chimaera	SiSscan	3Seq"
11	DNA-A	KJ887845	SACMV	Madagascar	2006	KJ888032	SACMV	Madagascar	2011	KJ887882	ACMV	Madagascar	2006	176.0	386.0	7	"RDP	GENECONV	Bootscan	Maxchi	Chimaera	SiSscan	3Seq"
12	DNA-A	MT821899	EACMV	Zambia	2013	AY795983	EACMV	Tanzania	2018	AM502340	ACMV	Uganda	2007	546.0	992.0	7	"RDP	GENECONV	Bootscan	Maxchi	Chimaera	SiSscan	3Seq"
13	DNA-A	^KJ888015	SACMV	Madagascar	2011	AF112352	ACMV	Cameroon	2004	MZ595264	EACMV	Tanzania	2018	954.0	1945.0	7	"RDP	GENECONV	Bootscan	Maxchi	Chimaera	SiSscan	3Seq"
14	DNA-A	HE616779	ACMV-BF	Burkina Faso	2008	Unknown (MT821874)	ACMV	Zambia	2013	MN809987	ACMV	Nigeria	2017	2796.0	998.0	7	"RDP	GENECONV	Bootscan	Maxchi	Chimaera	SiSscan	3Seq"
15	DNA-A	^HE616780	ACMV-BF	Burkina Faso	2008	Unknown (MT821866)	ACMV	Zambia	2013	LC658960	ACMV	Burkina Faso	2016	999.0	1867.0	7	"RDP	GENECONV	Bootscan	Maxchi	Chimaera	SiSscan	3Seq"
16	DNA-A	MZ595264	EACMV	Tanzania	2018	MF067265	EACMV	Tanzania	2015	AF112352	ACMV	Cameroon	2004	462.0	886.0	7	"RDP	GENECONV	Bootscan	Maxchi	Chimaera	SiSscan	3Seq"
17	DNA-A	LC721738	ACMV	Côte d’Ivoire	2017	MG250145	ACMV	Ghana	2013	Unknown (MT821874)	ACMV	Zambia	2013	2471.0	2678.0	6	"RDP	GENECONV	Bootscan	Maxchi	Chimaera	3Seq"
18	DNA-A	MT821872	ACMV	Zambia	2013	KJ887782	ACMV	Central African Republic	2007	Unknown (JN053435)	EACMV-UG	Kenya	2009	1733.0	1884.0	6	"RDP	GENECONV	Bootscan	Maxchi	Chimaera	3Seq"
19	DNA-A	MT821874	ACMV	Zambia	2013	MT821862	ACMV	Zambia	2013	KJ888019	SACMV	Madagascar	2011	795.0	949.0	6	"RDP	GENECONV	Maxchi	Chimaera	SiSscan	3Seq"
20	DNA-A	KJ887981	ACMV	Zambia	2013	KJ887929	SACMV	Madagascar	2009	KJ887887	ACMV	Madagascar	2006	334.0	448.0	3	"RDP	GENECONV	3Seq"
21	DNA-A	MT821868	ACMV	Zambia	2013	AM502339	ACMV	Uganda	2007	Unknown (JX658692)	EACMV	Malawi	2013	1792.0	1886.0	4	"RDP	GENECONV	Maxchi	3Seq"
22	DNA-A	^MT821870	ACMV	Zambia	2013	HE979758	ACMV	Uganda	2012	Unknown (MZ595264)	EACMV	Tanzania	2018	1638.0	1878.0	6	"RDP	GENECONV	Bootscan	Maxchi	Chimaera	3Seq"
23	DNA-A	MT821866	ACMV	Zambia	2013	MT821862	ACMV	Zambia	2013	MZ595264	EACMV	Tanzania	2018	1155.0	1576.0	5	"RDP	Bootscan	Maxchi	Chimaera	3Seq"
24	DNA-A	^MT821866	ACMV	Zambia	2013	HE979758	ACMV	Uganda	2012	Unknown (HG530115)	EACMV	Kenya	2012	1632.0	1878.0	6	"RDP	GENECONV	Bootscan	Maxchi	Chimaera	3Seq"
25	DNA-A	^MT821899	EACMV	Zambia	2013	Unknown (AJ717540)	EACMV	Kenya	2006	AJ717517	EACMV-UG	Kenya	2006	1851.0	198.0	7	"RDP	GENECONV	Bootscan	Maxchi	Chimaera	SiSscan	3Seq"
26	DNA-A	MG250164	EACMV	Ghana	2013	JX473582	EACMCV	Malawi	2007	Unknown (NC003803)	SACMV	South Africa	1999	28.0	201.0	5	"RDP	GENECONV	Maxchi	Chimaera	3Seq"
27	DNA-A	^MT821874	ACMV	Zambia	2013	HE979774	EACMV-UG	Uganda	2012	Unknown (KJ887886)	SACMV	Madagascar	2006	2582.0	218.0	6	"RDP	GENECONV	Bootscan	Maxchi	Chimaera	3Seq"
28	DNA-A	AJ717542	EACMV	Kenya	2006	AJ717553	EACMV	Kenya	2006	KJ888017	SACMV	Madagascar	2011	2020.0	2084.0	3	"RDP	GENECONV	3Seq"
29	DNA-A	^MT821863	ACMV	Zambia	2013	AM502339	ACMV	Uganda	2007	Unknown (AJ717558)	EACMV	Kenya	2006	1804.0	1938.0	3	"RDP	GENECONV	3Seq"
30	DNA-A	^MT821867	ACMV	Zambia	2013	HE979758	ACMV	Uganda	2012	FN435278	EACMV	Democratic Republic of the Congo	2008	1632.0	1880.0	6	"RDP	GENECONV	Bootscan	Maxchi	Chimaera	3Seq"
31	DNA-A	AJ717558	EACMV	Kenya	2006	JF909156	EACMV	Seychelles	2004	AM502339	ACMV	Uganda	2007	1822.0	1940.0	4	"RDP	GENECONV	Bootscan	3Seq"
32	DNA-A	HE979758	ACMV	Uganda	2012	MT821857	ACMV	Zambia	2013	HG530113	EACMV	Kenya	2012	1641.0	1694.0	3	"RDP	GENECONV	3Seq"
33	DNA-A	^MT821872	ACMV	Zambia	2013	MT821862	ACMV	Zambia	2013	KJ887967	SACMV	Madagascar	2010	788.0	949.0	4	"RDP	Maxchi	Chimaera	3Seq"
34	DNA-A	KJ887886	SACMV	Madagascar	2006	KJ887919	SACMV	Madagascar	2009	KJ887791	ACMV	Central African Republic	2007	578.0	614.0	3	"RDP	GENECONV	3Seq"
35	DNA-A	KJ887886	SACMV	Madagascar	2006	KJ887983	SACMV	Madagascar	2010	KJ887867	ACMV	Madagascar	2006	438.0	478.0	3	"RDP	GENECONV	3Seq"
36	DNA-A	MT821873	ACMV	Zambia	2013	KT869129	ACMV	Zambia	2014	Unknown (KT869123)	EACMV	Zambia	2014	1801.0	1882.0	3	"RDP	GENECONV	3Seq"
37	DNA-A	MT821866	ACMV	Zambia	2013	MT821862	ACMV	Zambia	2013	KJ887968	SACMV	Madagascar	2010	786.0	951.0	3	"RDP	GENECONV	Chimaera"
38	DNA-A	^HE979774	EACMV-UG	Uganda	2012	JF909179	EACMV	Comoros	2003	KJ888046	SACMV	Madagascar	2011	2661.0	2717.0	3	"RDP	GENECONV	3Seq"
39	DNA-A	^MT821862	ACMV	Zambia	2013	Unknown (KJ887780)	ACMV	Central African Republic	2007	KJ887779	ACMV	Central African Republic	2007	1878.0	2058.0	3	"RDP	GENECONV	3Seq"
43	DNA-A	^MZ595264	EACMV	Tanzania	2018	AJ717538	EACMV	Kenya	2006	Unknown (KT780440)	EACMV-UG	Equatorial Guinea	2013	204.0	461.0	6	"RDP	GENECONV	Maxchi	Chimaera	SiSscan	3Seq"
44	DNA-A	^KJ887845	SACMV	Madagascar	2006	Unknown (AJ717543)	EACMV-UG	Kenya	2006	MT821857	ACMV	Zambia	2013	1998.0	2361.0	4	"RDP	Maxchi	Chimaera	SiSscan"
46	DNA-A	^AJ717555	EACMV	Kenya	2006	Unknown (AJ717543)	EACMV-UG	Kenya	2006	AJ717540	EACMV	Kenya	2006	520.0	1834.0	7	"RDP	GENECONV	Bootscan	Maxchi	Chimaera	SiSscan	3Seq"
47	DNA-A	^MT821875	ACMV	Zambia	2013	MT821868	ACMV	Zambia	2013	KT869123	EACMV	Zambia	2014	1156.0	1358.0	3	"RDP	GENECONV	3Seq"
48	DNA-A	^AJ717541	EACMV	Kenya	2006	JF909131	EACMV	Comoros	2009	Unknown (JF909151)	EACMV	Seychelles	2006	1832.0	2019.0	3	"RDP	GENECONV	Maxchi"
54	DNA-A	^KJ887780	ACMV	Central African Republic	2007	KJ887766	ACMV	Central African Republic	2007	Unknown (MT821875)	ACMV	Zambia	2013	1888.0	2148.0	3	"RDP	GENECONV	3Seq"
61	DNA-A	MT821875	ACMV	Zambia	2013	Unknown (KJ887802)	ACMV	Central African Republic	2007	KJ888067	ACMV	Madagascar	2011	1890.0	2581.0	3	"RDP	Bootscan	3Seq"
65	DNA-A	^MT821870	ACMV	Zambia	2013	MT821855	ACMV	Zambia	2013	Unknown (MG250111)	ACMV	Ghana	2013	1240.0	1637.0	5	"RDP	Maxchi	Chimaera	SiSscan	3Seq"
1	DNA-B	KJ887694	SACMV	Madagascar	2010	KJ887729 SACMV	SACMV	Madagascar	2011	Unknown (MH646694 EACMV)	EACMV	Ghana	2013	2217.0	2312.0	3	"RDP	GENECONV	3Seq"
2	DNA-B	^AF230375	EACMV-UG	Uganda	2001	AM502343 EACMV	EACMV-UG	Uganda	2007	Unknown (FN668380 EACMV)	EACMV-UG	Kenya	2000	2338.0	2756.0	7	"RDP	GENECONV	Bootscan	Maxchi	Chimaera	SiSscan	3Seq"
4	DNA-B	LC722237	ACMV	Cote d'Ivoire	2017	Unknown (HE979793 ACMV)	ACMV	Uganda	2012	X17096 ACMV	ACMV	Nigeria	2003	1354.0	2332.0	7	"RDP	GENECONV	Bootscan	Maxchi	Chimaera	SiSscan	3Seq"
5	DNA-B	^AY795989	EACMV	Tanzania	2005	Unknown (KJ887661 SACMV)	SACMV	Madagascar	2009	AJ704973 EACMV	EACMV	Kenya	2006	2010.0	2641.0	5	"RDP	Bootscan	Maxchi	Chimaera	3Seq"
6	DNA-B	KJ887595	ACMV	Central African Republic	2007	KJ887605 ACMV	ACMV	Central African Republic	2007	KJ887632 ACMV	ACMV	Central African Republic	2007	2114.0	2751.0	7	"RDP	GENECONV	Bootscan	Maxchi	Chimaera	SiSscan	3Seq"
7	DNA-B	^AY211886	ACMV	Cameroon	2004	AF112353 ACMV	ACMV-CM	Cameroon	2004	MT858794 ACMV	ACMV	Cameroon	1998	174.0	2102.0	6	"RDP	GENECONV	Maxchi	Chimaera	SiSscan	3Seq"
8	DNA-B	AJ704955	EACMV-UG	Kenya	2006	AJ704963 EACMV	EACMV-UG	Kenya	2006	AJ704949 EACMV	EACMV	Kenya	2006	862.0	1580.0	5	"RDP	Maxchi	Chimaera	SiSscan	3Seq"
